# Supplementary material for: The tegument protein VP22 of pseudorabies virus inhibits cGAS condensation by inducing nuclear-to-cytoplasmic translocation of DDX21
Source: PLoS Pathog. 2025 Sep 29;21(9):e1013549. doi: 10.1371/journal.ppat.1013549 (PMC12503277; doi:10.1371/journal.ppat.1013549)
Supplement: S1 Table — (XLSX) [file ppat.1013549.s009.xlsx]

## Sheet: Sheet1
The sequences of primers used in the paper
Primers used for RT-PCR
h-DDX21-qF	AAACTCCGTAGTGACGCTGG
h-DDX21-qR	TCAACTTCAGAAGGCTCTGCTT
H-IFNB-qF	CGCCGCATTGACCATCTA
H-IFNB-qR	GACATTAGCCAGGAGGTTCTCA
H-ISG15-qF	GACAAATGCGACGAACCTC
H-ISG15-qR	CCGCTCACTTGCTGCTT
H-IFIT2-qF	AAGAGTGCAGCTGCCTGAAC
H-IFIT2-qR	CCTCCATCAAGTTCCAGGTG
H-IFIT1-qF	CCTCCTTGGGTTCGTCTACA
H-IFIT1-qR	AGTGGCTGATATCTGGGTGC
RNA18S/Rna18s-qF	CCTGCGGCTTAATTTGACTC
RNA18S/Rna18s-qR	AACCAGACAAATCGCTCCAC
PRV gB-qF	GTCCGTGAAGCGGTTCGTGAT
PRV gB-qR	ACAAGTTCAAGGCCCACATCTAC
Primers used for DDX21 plasmid construction
pCDH-Flag-hDDX21（whole）-F	CGCGGATCCATGCCGGGAAAACTCCGTAGTGACG
pCDH-Flag-hDDX21（whole）-R	CCGCTCGAGTTATTGACCAAATGCTTTACTGAAAC
pCDH-Flag-hDDX21(1-697)-F	CGGGATCCATGCCGGGAAAACTCCGTAGTGAC
pCDH-Flag-hDDX21(1-697)-R	CCGCTCGAGTTACCATTTCTCCTGTATTTCTGTTACTG
pCDH-Flag-hDDX21(697-783)-F	CGGGATCCATGTGGCATGATTCACGACGCTGGCAG
pCDH-Flag-hDDX21(697-783)-R	CCGCTCGAGTTATTGACCAAATGCTTTACTGAAAC
pCMV-HA-hDDX21（whole）-F	ATCTCTCGAGGTGCCACCATGCCGGGAAAACTCCGTAGT
pCMV-HA- hDDX21（whole）-R	CCCCGCGGCCGCTTATTGACCAAATGCTTTACTGAAACTCCG
pCDH-Flag-cGAS-mcherry construction
pCDH-Flag-F-1	GAGCTGTACAAGTAACGCTCTAGACCAGGCgCCTGGAT
pCDH-Flag-R-1	GTGCCAAGGCTGCATCACACGTGTCGACGACGGTGA
pCDH-Flag-cGAS-F-1	TCGTCGACACGTGTGATGCAGCCTTGGCACGGAAAGGC
pCDH-Flag-cGAS-R-1	GCCGCGATATCTGATAAATTCATCAAAAACTGGAAACTCATTGT
mCherry-F-1	ttATCAGATATCGCGGCATGTTGAGCAAGGGCAGAGGA
mCherry-R-1	GCCTGGTCTAGAGCGTTACTTGTACAGCTCGTCCATGC
pCDH-Flag-VP22-GFP construction
pCDH-Flag-F-2	ACGAGCTGTACAAGTAACGCTCTAGACCAGGCgCCTGGAT
pCDH-Flag-R-2	tctcgagctggacatCACACGTGTCGACGACGGTGACTGC
pCDH-Flag-VP22-F-2	TCGTCGACACGTGTGATGTCCAGCTCGAGAAAGACCCG
pCDH-Flag-VP22-R-2	GCCGCGATATCTGATTTTATACACTTTTCCCTTCCGCCCC
GFP-F-2	ATCAGATATCGCGGCATGGTGAGCAAGGGCGAGGA
GFP-R-2	CGCCTGGTCTAGAGCGTTACTTGTACAGCTCGTCCATGCCG
pCDH-Flag-DDX21(Δ729-783) construction
DDX21-1-F	ATGCCGGGAAAACTCCGTAGT
DDX21-1-R	GCCTTCCCGCTGTCCCCTGAAGCCTCCATATCCTT
DDX21-2-R	TCGGGCCTCTACTGCCTTCCCGCTGTCCTCTGAATCTTCTGTTGCCTTCCCGC
DDX21-3-R	ATCTGTTACTTTTGTTGCCACCTCCTGATCGCTGTCCTCTCGGGCCTCTACTG
DDX21-4-R	ACTGAAACTCCGCTTCTGGCCTTTGTTTTGGGATCTGTTACTTTT
DDX21-5-F	ATCTCTCGAGGTGCCACCATGCCGGGAAAACTCCGTAGT
DDX21-5-R	CCCCGCGGCCGCTTATTGACCAAATGCTTTACTGAAACTCCG
sgRNA sequences
sghDDX21-1-F	CACCGTGGATTTCCTCATCCTGAAC
sghDDX21-1-R	AAACGTTCAGGATGAGGAAATCCAC
sghDDX21-2-F	CACCGTCTTCACTGGCAGCTTCACT
sghDDX21-2-R	AAACAGTGAAGCTGCCAGTGAAGAC
sghXRCC6-1-F	CACCGGGAGTCATATTACAAAACCG
sghXRCC6-1-R	AAACCGGTTTTGTAATATGACTCCC
sghSSBP1-1-F	CACCGTGCGTGGCTGGGCTGCTCGG
sghSSBP1-1-R	AAACCCGAGCAGCCCAGCCACGCAC
sghPGAM5-1-F	CACCGCGGTGTCTGGGACCCCAACT
sghPGAM5-1-R	AAACAGTTGGGGTCCCAGACACCGC
sghKEAP1-1-F	CACCGCATTGAGGGTATCCACCCCA
sghKEAP1-1-R	AAACTGGGGTGGATACCCTCAATGC
sgsDDX21-1-F	CACCGTCTGAAGTTGACGTGGATTC
sgsDDX21-1-R	AAACGAATCCACGTCAACTTCAGAC
siRNA sequences
sihCtrl	ACGUGACACGUUCGGAGAATT
sihDDX21	GGGAUGUCAUCCGAGUAUA
F, forward; R, reverse
