# Supplementary material for: The tegument protein VP22 of pseudorabies virus inhibits cGAS condensation by inducing nuclear-to-cytoplasmic translocation of DDX21
Source: PLoS Pathog. 2025 Sep 29;21(9):e1013549. doi: 10.1371/journal.ppat.1013549 (PMC12503277; doi:10.1371/journal.ppat.1013549)
Supplement: S3 Table — Excel spreadsheet containing the underlying numerical data for Figs 1A, 1B, 1C, 2D, 2E, 2F, 3C, 4A, 4B, 4C, 4D, 4E, 5A, 5C, 5D, 5G, 6J, 7D, 7F, S1A, S1B, S2B, S5A, S5B, S6A, S6B, S7A, S7B, S7C, and S8C in separate sheets. (XLSX) [file ppat.1013549.s011.xlsx]

## Sheet: Figure 1 A
Relative IFN-β promoter activity
		Rep1	Rep2	Rep3
	mcok	0.45947	1.54052	0.98593
	cGAS+sting	74	67.44	70
	cGAS+sting+VP22（0.2ug）	17.44	18.45	20.3
	cGAS+sting+VP22(0.5ug)	16.56	15.43	14.44
The data were normalized by the level of method was used to calculate relative expression changes.

## Sheet: Figure 1 B
Relative IFN-β gene mRNA level
		Rep1	Rep2	Rep3
	mcok	1.004	0.978	1.017
	cGAS+sting	54.322	53.88	50.001
	cGAS+sting+VP22（0.2ug）	20.332	23.3	24
	cGAS+sting+VP22(0.5ug)	15.3222	16.332	14.334
Relative ISG15 gene mRNA level
		Rep1	Rep2	Rep3
	mcok	0.9069	0.9767	1.1162
	cGAS+sting	18.34	19.388	17.22
	cGAS+sting+VP22（0.2ug）	7.45	5.46	6.89
	cGAS+sting+VP22(0.5ug)	5.55	4.34	4.35
Relative IFIT1 gene mRNA level
		Rep1	Rep2	Rep3
	mcok	0.9729	1	1.027
	cGAS+sting	140.335	130.887	147.332
	cGAS+sting+VP22（0.2ug）	50.678	63.432	55.447
	cGAS+sting+VP22(0.5ug)	50.323	46.565	42.454
Relative IFIT2 gene mRNA level
		Rep1	Rep2	Rep3
	mcok	0.983	0.9935	1.012
	cGAS+sting	2034	1998.19	2177.33
	cGAS+sting+VP22（0.2ug）	1309.45	1243.21	1230.32
	cGAS+sting+VP22(0.5ug)	1034.33	934.35	1009.68
The qRT-PCR data were normalized by the level of β–actin expression. 2^(-ΔΔCt) method was used to calculate relative expression changes.

## Sheet: Figure1 C
	Rep1	Rep2	Rep3
mcok	0.98634	0.906818	1.10684
cGAS+sting	121.435	132.351	125.312
cGAS+sting+VP22（0.2ug）	64.2413	56.865	57.4351
cGAS+sting+VP22(0.5ug)	34.2131	30.5431	40.875
The data represent the IFN-β levels (pg/mL) in the cell supernatant.

## Sheet: Figure 2 D
	Rep1	Rep2	Rep3
Flag-Vec	0.0456	0.002397	0.0549
HA-cGAS	438.439	401.902	476.977
Flag-VP22+HA-cGAS	16.5175	7.50849	17.5185
The data represent the 2'3'-cGAMP levels (ng/mL) .

## Sheet: Figure 2 E
	Rep1	Rep2	Rep3
Flag-Vec	1179.98	991.17	1065.92
Flag-VP22	153.32	53.32	115.34
Flag-Vec+HT-DNA	4204.78	5235.71	4194.77
Flag-VP22+HT-DNA	1922.73	1372.23	1752.58
The data represent the 2'3'-cGAMP levels (pg/mL).

## Sheet: Figure 2 F
	Rep1	Rep2	Rep3
Mock	76.1273	226.186	97.7
PRV-WT	566.319	476.283	506.445
PRV-ΔVP22	2517.08	2787.22	2535.54
FPRV-ΔVP22R	486.287	466.28	469.654
The data represent the 2'3'-cGAMP levels (pg/mL) .

## Sheet: Figure 3C
cGAS granules per cell	cGAS-mcherry+Vec	cGAS-mcherry+VP22-GFP
	5	0
	4	1
	5	0
	6	2
	7	1
	8	0
	6	2
	6	2
	4	2
	5	1
	8	1
	4	0
	7	0
	6	1
	5	0
	6	1
	6	2
	7	2
	7	2
	6	0
The data represents the number of droplets, with a total of 20 cells counted.

## Sheet: Figure 4A
Viral titer（log10 pfu/ml）
	cGAS-/- MEFs			cGAS+/+ MEFs
	Rep1	Rep2	Rep3	Rep1	Rep2	Rep3
Mock	0	0	0	0	0	0
PRV-WT	6.01703	6.51188	6.53231	6.3962	6.36173	6.32342
PRV-ΔVP22	5.20276	5.11893	5.23122	3.97772	3.69897	3.76928
PRV-ΔVP22R	5.97772	6.25527	6.00132	6.07918	6.25527	6.12132

## Sheet: Figure 4B
Mouse survival curve	days	ΔVP22 cGAS-/-	ΔVP22 cGAS+/+	ΔVP22-R cGAS-/-	ΔVP22-R cGAS+/+	WT cGAS-/-	WT cGAS+/+	MOCK cGAS-/-	MOCK cGAS+/+
	5	1
	5	1
	6	1
	6	1
	14	0
	14	0
	5		1
	14		0
	14		0
	14		0
	14		0
	14		0
	2			1
	2			1
	2			1
	2			1
	3			1
	3			1
	2				1
	3				1
	3				1
	3				1
	4				1
	4				1
	2					1
	3					1
	3					1
	3					1
	3					1
	4					1
	3						1
	3						1
	3						1
	3						1
	3						1
	5						1
	3							0
	5							0
	14							0
	3								0
	5								0
	14								0

## Sheet: Figure 4 C
Viral titer（log10 pfu/g）
Brain	cGAS+/+			cGAS-/-
Mock	0	0	0	0	0	0
PRV-WT	4.2328	4.198	4.487	4.534	4.623	4.4234
PRV-ΔVP22	2.6786	2.53235	2.44313	3.2245	3.4793	3.5862
FPRV-ΔVP22R	4.13242	4.22352	4.11245	4.58278	4.3213	4.4412

[truncated: 20 more sheets: Figure 4 D, Figure 4E, Figure5 A, Figure5 C, Figure5 D, Figure 5G, Figure 6J, Figure 7 D, Figure 7 F, S1 FigA, S1 FigB, S2 FigB, S5 FigA, S5 FigB, S6 FigA, S6 FigB, S7 FigA, S7 FigB, S7 FigC, S8 FigC]
